# Supplementary material for: Prevalence and associated factors of needle stick and sharps injuries among healthcare workers in northwestern Ethiopia
Source: PLoS One. 2021 Sep 24;16(9):e0252039. doi: 10.1371/journal.pone.0252039 (PMC8462737; doi:10.1371/journal.pone.0252039)
Supplement: S1 Dataset — (XLS) [file pone.0252039.s001.xls]

## Sheet: NSSIs
N101	N102	N103	N104	N105	N106	N107	N108	N109	N110	N111	N116	N117	N118	N119	N120	N121	N122	N123	N124	N125	N154	N167	N168	N169	N170	N171	N172	N173	N174	N175	N176	agegroup	workexpriance	avarageincom	workhoure	workhoureperweek	doseofHBV	PGR_1	PGR_2	PGR_3	PGR_4	PGR_5	PGR_6	PGR_7	PGR_8	PGR_9	PGR_10	PGR_11	PGR_12
1	30	0	2	2	1	3	4165	8	40	0	0	1	1	0	1	0	0	0	0	1	0	1	1	0	0	0	0	0	0	1	1	2	1	3	1	1	2	0	0	0	0	0	0	0	0	0	0	0	0
2	27	1	1	7	2	2	4474	8	40	0	1	0	0	0	0	0	0	0	0	0	0	3	1	0	0	0	0	0	0	1	1	2	1	3	2	1	2	0	0	0	0	0	0	0	1	0	0	0	0
3	29	0	1	7	3	3	7111	8	40	0	1	1	0	0	0	1	0	0	0	0	0	1	1	0	0	0	0	0	0	0	0	2	1	4	1	1	1	0	0	0	0	0	0	0	0	0	0	0	0
4	29	1	1	7	2	6	3665	8	40	0	0	0	0	0	0	1	0	0	0	0	0	1	1	0	0	0	0	0	0	1	1	2	2	3	1	1	2	0	0	0	0	0	0	0	0	0	0	0	0
5	32	0	1	1	2	4	5294	8	40	0	0	0	1	0	0	1	0	0	0	1	0	1	1	0	0	1	0	0	0	1	1	3	1	4	2	1	2	0	0	0	0	0	0	0	1	0	0	0	0
6	31	0	2	3	3	3	8455	8	40	0	0	0	1	0	0	1	0	0	0	0	0	1	1	0	0	0	1	0	1	1	1	3	1	4	2	1	2	0	0	0	0	0	0	0	1	0	0	0	0
7	32	1	2	1	2	2	3665	8	40	0	1	0	0	1	0	0	0	0	0	0	0	2	1	0	0	0	1	0	0	1	1	3	1	3	1	1	2	0	0	0	0	0	0	0	0	0	0	0	0
8	28	1	1	1	1	4	2750	8	40	0	1	0	0	0	0	1	0	0	0	0	1	1	1	0	0	1	0	0	0	1	1	2	1	2	1	1	2	0	0	0	0	0	0	0	0	0	0	0	0
9	30	0	1	1	1	4	4165	8	40	0	1	0	0	0	0	1	0	0	0	0	0	1	1	0	0	0	0	0	0	1	1	2	1	3	1	1	2	0	0	0	0	0	0	0	0	0	0	0	0
10	38	0	3	1	2	18	4160	8	40	0	0	0	0	0	0	1	0	0	0	0	0	3	1	1	0	0	0	0	1	1	1	3	3	3	1	1	1	0	0	0	0	0	0	0	0	0	0	0	0
11	28	1	2	1	2	3	4200	8	40	0	1	1	0	1	0	1	0	0	0	0	0	1	1	0	0	0	0	0	0	1	1	2	1	3	2	1	2	0	0	0	0	0	0	0	1	0	0	0	0
12	30	0	2	1	2	4	4165	8	40	0	1	0	1	0	0	1	0	0	0	1	0	3	1	0	0	0	1	0	1	1	1	2	1	3	1	1	1	0	0	0	0	0	0	0	1	0	0	0	0
13	30	1	1	1	1	3	2500	8	40	0	0	0	0	1	0	1	0	0	0	0	0	1	1	0	0	0	0	0	0	1	1	2	1	2	1	1	2	0	0	0	0	0	0	0	0	0	0	0	0
14	28	0	1	1	2	4	4165	9	52	0	0	0	0	0	0	1	0	0	0	1	1	4	1	0	0	0	0	0	1	0	1	2	1	3	2	2	1	1	1	1	1	1	0	0	1	0	0	0	0
15	29	0	1	1	1	1	3137	8	39	0	1	0	0	0	0	1	0	0	1	1	0	2	1	0	0	1	0	1	1	1	0	2	1	3	1	1	1	1	1	1	1	1	0	0	0	0	0	0	0
16	27	0	2	1	2	6	4260	8	56	0	0	1	0	0	0	1	0	0	1	1	1	3	1	0	0	0	1	1	1	1	1	2	2	3	2	2	2	0	0	0	0	0	0	0	1	0	0	0	0
17	32	0	1	3	2	5	3653	8	40	0	0	0	0	0	1	1	0	0	0	0	0	4	1	0	0	0	0	0	0	0	1	3	1	3	1	1	1	0	0	0	0	0	0	0	0	0	0	0	0
18	27	0	1	3	1	6	3137	8	39	0	0	0	0	1	1	1	0	0	0	0	0	4	1	0	0	0	0	0	0	1	0	2	2	3	1	1	2	0	0	0	0	0	0	0	0	0	0	0	0
19	26	0	2	3	2	4	6179	8	40	0	1	1	1	1	1	1	0	0	0	0	0	1	1	0	0	0	0	0	0	1	1	2	1	4	1	1	1	0	0	0	0	0	0	0	0	0	0	0	0
20	24	1	2	1	2	1	3130	8	40	0	0	0	1	1	0	1	0	0	0	1	0	4	1	0	0	0	0	0	0	1	1	1	1	3	2	1	1	1	1	1	1	1	0	0	1	0	0	0	0
21	24	1	1	2	1	5	2628	8	40	0	0	1	1	1	0	1	0	0	0	1	0	1	1	0	0	0	0	0	0	1	1	1	1	2	2	1	1	1	1	1	1	1	0	0	0	0	0	0	0
22	23	1	1	1	1	5	2628	8	40	0	0	1	1	0	1	0	0	0	0	1	0	1	0	0	0	0	0	0	1	1	1	1	1	2	1	1	1	0	0	0	0	0	0	0	0	0	0	0	0
23	27	0	1	4	4	3	6197	8	40	0	1	0	0	0	0	1	0	0	0	0	0	4	1	0	0	0	0	0	0	1	1	2	1	4	2	1	2	1	1	1	1	1	0	0	1	0	0	0	0
24	31	1	1	4	4	1	4700	8	40	0	0	0	0	0	0	0	0	0	0	0	0	1	0	0	0	0	1	0	1	0	1	3	1	4	1	1	1	0	0	0	0	0	0	0	1	0	0	0	0
25	26	0	1	4	4	1	4700	8	40	0	1	0	1	1	0	1	0	0	0	1	0	1	1	0	0	0	0	0	0	1	1	2	1	4	1	1	2	0	0	0	0	0	0	0	1	0	0	0	0
26	26	0	5	4	1	4	4700	10	60	0	0	0	0	0	0	1	0	0	0	1	1	1	1	0	0	0	0	0	0	1	1	2	1	4	2	2	1	0	0	0	0	0	0	0	0	0	0	0	0
27	26	1	1	5	5	1	1000	8	40	0	0	0	1	0	0	1	0	0	0	0	0	2	1	0	0	0	0	0	1	1	1	2	1	1	1	1	1	0	0	0	0	0	0	0	0	0	0	0	0
28	26	1	1	5	1	1	1000	8	40	0	0	0	0	0	0	0	0	0	0	0	0	3	0	0	0	0	0	0	0	0	1	2	1	1	1	1	1	1	1	1	1	1	0	0	0	0	0	0	0
29	27	1	1	5	5	1	1000	8	40	0	1	1	1	1	1	1	1	1	0	0	0	2	1	0	0	0	0	0	0	1	1	2	1	1	1	1	1	0	0	0	0	0	0	0	0	0	0	0	0
30	25	1	1	5	5	1	1000	8	40	0	1	1	0	0	1	0	0	0	0	0	0	1	1	0	0	0	0	0	0	1	1	1	1	1	1	1	2	1	1	1	1	1	0	0	0	0	0	0	0
31	26	1	1	5	1	1	857	8	39	0	0	0	1	0	1	1	0	0	0	0	0	1	1	0	0	0	0	0	0	1	1	2	1	1	1	1	2	0	0	0	0	0	0	0	0	0	0	0	0
32	25	1	1	5	5	2	992	8	40	0	0	0	1	1	0	1	0	0	0	0	0	1	1	0	0	0	0	0	0	1	1	1	1	1	2	1	1	0	0	0	0	0	0	0	1	0	0	0	0
33	22	1	1	5	1	1	857	8	38	0	0	1	0	1	0	1	0	0	0	0	0	2	1	0	0	0	0	0	0	1	1	1	1	1	1	1	1	0	0	0	0	0	0	0	0	0	0	0	0
34	31	1	1	7	5	1	1000	8	40	0	1	1	1	1	1	1	1	1	0	0	0	2	1	0	0	0	0	0	0	1	1	3	1	1	1	1	2	0	0	0	0	0	0	0	0	0	0	0	0
35	29	1	1	6	5	2	1000	8	40	0	1	0	1	0	1	1	0	0	0	0	0	2	1	0	0	0	0	0	1	1	1	2	1	1	1	1	2	0	0	0	0	0	0	0	0	0	0	0	0
36	30	1	1	6	1	2	1000	8	40	0	1	1	1	1	1	1	0	0	0	0	0	3	1	0	0	0	0	0	0	1	1	2	1	1	1	1	2	1	1	1	1	1	0	0	0	0	0	0	0
37	24	1	2	7	5	2	1000	8	40	0	1	1	1	1	0	1	0	0	0	0	0	3	1	0	0	0	0	0	0	1	1	1	1	1	1	1	2	1	1	1	1	1	0	0	0	0	0	0	0
38	32	0	2	7	3	7	9000	8	40	0	1	1	1	1	1	1	0	0	1	0	0	1	1	1	0	0	0	0	0	1	1	3	2	4	1	1	2	0	0	0	0	0	0	0	0	0	0	0	0
39	25	1	1	4	4	1	6000	8	40	0	0	0	0	0	0	1	0	0	0	1	0	1	0	0	0	0	0	0	0	1	1	1	1	4	1	1	1	0	0	0	0	0	0	0	0	0	0	0	0
40	34	0	1	1	1	6	2500	8	56	0	1	1	1	1	1	1	1	0	0	1	0	1	1	1	0	0	0	1	1	1	1	3	2	2	2	2	2	0	0	0	0	0	0	0	1	0	0	0	0
40	34	0	1	1	1	5	2100	8	40	0	1	1	1	1	1	1	1	0	0	1	0	1	1	1	0	0	0	0	0	1	1	3	1	2	2	1	2	1	1	1	1	1	0	0	1	0	0	0	0
41	26	1	2	1	2	2	3500	8	56	0	1	0	0	1	0	1	0	0	0	1	0	1	1	0	0	0	1	1	0	1	0	2	1	3	1	2	2	0	0	0	0	0	0	0	0	0	0	0	0
42	26	0	1	1	2	3	4138	8	40	0	0	0	0	0	0	1	0	1	1	0	1	2	1	0	0	0	0	0	0	1	1	2	1	3	2	1	2	0	0	0	0	0	0	0	1	0	0	0	0
43	27	1	2	1	2	3	2500	8	56	0	1	1	1	1	1	1	1	0	0	1	1	2	1	0	0	0	0	0	0	0	0	2	1	2	2	2	2	0	0	0	0	0	0	0	1	0	0	0	0
44	28	0	1	1	2	5	4000	8	40	0	1	1	1	0	0	1	0	0	0	1	0	1	1	0	0	0	0	1	0	1	1	2	1	3	1	1	1	0	0	0	0	0	0	0	0	0	0	0	0
45	29	0	1	4	4	3	6000	8	39	0	0	0	0	0	0	0	0	0	0	0	1	3	1	0	0	0	0	0	0	1	0	2	1	4	1	1	2	0	0	0	0	0	0	0	0	0	0	0	0
46	28	1	2	1	2	1	3600	8	56	0	1	1	1	1	1	1	1	0	0	1	1	1	1	0	0	0	0	0	0	0	0	2	1	3	1	2	2	1	1	1	1	1	0	0	0	0	0	0	0
47	28	1	1	1	1	11	2700	8	40	0	0	1	0	1	0	1	0	0	0	0	0	1	1	1	1	1	0	0	0	1	1	2	3	2	1	1	2	0	0	0	0	0	0	0	0	0	0	0	0
48	34	0	1	1	2	1	3653	8	56	0	1	1	1	1	1	1	1	0	1	1	0	1	1	0	0	0	1	1	1	1	1	3	1	3	2	2	2	1	1	1	1	1	1	1	1	0	0	0	0
49	27	0	1	1	2	4	4000	8	56	0	1	1	1	1	0	1	0	0	0	0	0	3	1	0	0	0	0	0	0	0	1	2	1	3	1	2	2	0	0	0	0	0	0	0	1	0	0	0	0
50	25	0	1	4	4	3	6500	8	56	0	1	1	1	1	0	1	0	0	1	0	0	3	1	0	0	0	0	0	0	1	1	1	1	4	1	2	2	0	0	0	0	0	0	0	1	0	0	0	0
51	29	0	1	4	4	2	7200	8	39	0	1	1	1	1	0	1	0	0	0	1	1	3	1	0	0	0	0	0	1	1	1	2	1	4	1	1	2	0	0	0	0	0	0	0	0	0	0	0	0
52	23	0	1	2	1	4	2628	8	56	0	1	1	1	1	1	1	1	0	1	1	0	1	1	1	0	0	0	0	0	1	1	1	1	2	1	2	2	0	0	0	0	0	0	0	0	0	0	0	0
53	34	0	1	2	1	4	3137	8	56	0	1	1	1	1	1	1	1	0	1	1	0	1	1	0	0	0	0	0	0	1	1	3	1	3	1	2	2	0	0	0	0	0	0	0	0	0	0	0	0
54	25	0	1	2	2	1	2900	8	40	0	1	1	1	1	0	1	0	0	0	1	0	3	1	1	1	1	0	0	0	1	1	1	1	2	1	1	2	0	0	0	0	0	0	0	0	0	0	0	0
55	27	0	2	7	2	4	5294	8	40	0	1	1	1	1	1	1	1	1	1	1	0	1	1	0	0	0	0	0	0	1	1	2	1	4	1	1	2	0	0	0	0	0	0	0	0	0	0	0	0
56	30	0	1	1	2	7	3000	8	40	0	1	0	0	1	0	1	0	0	1	0	0	2	1	1	0	0	0	0	0	1	1	2	2	2	2	1	2	0	0	0	0	0	0	0	1	0	0	0	0
57	27	0	2	4	4	16	6600	8	56	1	0	0	0	0	0	1	0	0	1	1	0	1	1	0	0	0	0	0	0	1	1	2	3	4	1	2	2	0	0	0	0	0	0	0	0	0	0	0	0
58	28	1	1	1	2	2	5294	8	56	0	1	0	0	0	0	1	0	0	1	0	1	1	1	0	0	0	0	1	1	1	1	2	1	4	1	2	2	1	1	1	1	1	0	0	0	0	0	0	0
59	26	0	1	4	4	2	6000	8	56	0	1	0	0	0	0	1	0	0	1	0	1	1	1	0	0	0	0	0	1	1	1	2	1	4	2	2	2	1	1	1	1	1	0	0	0	0	0	0	0
60	20	1	1	1	2	1	4253	8	40	0	1	0	1	0	0	1	0	0	1	0	0	3	1	0	0	0	0	0	0	1	1	1	1	3	1	1	2	1	1	1	1	1	0	0	0	0	0	0	0
61	22	0	1	1	2	1	4264	8	40	0	1	0	1	0	0	1	0	0	1	0	0	1	1	0	0	0	1	1	1	0	1	1	1	3	1	1	2	1	1	1	1	1	0	0	0	0	0	0	0
62	29	0	1	7	3	8	8400	8	56	0	0	0	1	1	0	1	0	0	1	1	0	2	1	1	0	0	0	0	0	1	1	2	2	4	1	2	2	0	0	0	0	0	0	0	0	0	0	0	0
63	28	1	1	1	1	4	2700	8	40	0	0	0	0	0	0	1	0	0	1	1	1	3	1	1	0	0	0	1	0	1	1	2	1	2	1	1	2	0	0	0	0	0	0	0	0	0	0	0	0
64	32	0	1	7	2	2	4446	8	56	0	1	1	0	1	0	1	0	0	1	1	0	3	1	1	0	0	0	0	0	1	1	3	1	3	1	2	2	0	0	0	0	0	0	0	0	0	0	0	0
65	27	1	1	1	1	4	2700	8	40	0	0	0	0	0	0	1	0	0	0	1	0	1	1	0	0	0	1	0	0	0	0	2	1	2	1	1	2	0	0	0	0	0	0	0	0	0	0	0	0
66	33	0	1	4	4	3	7111	8	40	0	1	1	0	0	0	1	0	0	0	0	0	3	1	1	0	0	0	0	0	1	1	3	1	4	1	1	2	0	0	0	0	0	0	0	0	0	0	0	0
67	28	0	2	7	1	6	3279	8	39	0	1	1	1	1	1	1	1	0	1	1	0	1	1	0	0	0	1	0	0	1	1	2	2	3	1	1	2	1	1	1	1	1	0	0	1	0	0	0	0
68	28	0	2	3	1	7	3110	8	40	0	1	1	1	1	1	1	1	0	0	1	0	4	1	1	1	1	0	1	1	1	1	2	2	3	1	1	2	0	0	0	0	0	0	0	0	0	0	0	0
69	25	0	2	3	1	8	4085	8	39	0	0	0	0	0	1	1	0	0	1	1	0	1	1	1	0	0	0	1	0	1	1	1	2	3	1	1	2	0	0	0	0	0	0	1	1	0	0	0	0
70	25	0	1	1	2	1	3650	8	40	1	1	1	1	1	1	1	1	0	0	1	0	4	1	0	0	1	1	1	0	1	1	1	1	3	2	1	2	1	1	1	1	1	0	0	0	0	0	0	0
71	31	0	1	1	2	2	5294	8	56	1	1	1	1	1	1	1	1	0	0	1	0	1	1	0	0	0	1	1	0	1	1	3	1	4	1	2	2	1	1	1	1	1	0	0	0	0	0	0	0
72	30	1	1	1	1	9	3200	8	40	0	1	0	0	0	0	1	0	0	0	1	1	1	1	0	0	0	0	1	1	1	1	2	2	3	1	1	2	1	1	1	1	1	0	0	0	0	0	0	0
73	23	1	2	3	2	5	3653	8	39	0	1	1	1	1	1	1	1	0	1	1	0	3	1	0	0	0	1	1	0	1	1	1	1	3	1	1	2	0	0	0	0	0	0	0	0	0	0	0	0
74	35	0	2	3	1	15	5000	8	39	0	1	1	1	1	1	1	1	0	1	1	0	3	1	1	1	1	1	1	1	1	1	3	3	4	2	1	2	0	1	1	1	1	0	1	1	0	0	0	0
75	23	1	2	5	5	1	1100	8	40	0	1	1	1	1	1	1	1	0	0	0	0	3	1	0	0	0	0	0	0	1	1	1	1	1	1	1	2	0	0	0	0	0	0	0	0	0	0	0	0
76	24	1	1	5	5	1	1000	8	40	0	1	1	1	1	1	1	0	0	0	0	0	4	1	0	0	0	0	0	0	1	1	1	1	1	1	1	2	0	0	0	0	0	0	0	0	0	0	0	0
77	29	1	1	5	5	2	1000	8	40	0	1	1	1	1	1	1	1	0	0	0	0	4	1	0	0	0	0	0	0	1	1	2	1	1	1	1	2	0	0	0	0	0	0	0	1	0	0	0	0
78	22	1	1	5	1	1	961	8	40	0	1	1	1	1	1	1	1	0	0	0	0	4	1	0	0	0	0	0	0	1	1	1	1	1	1	1	2	1	1	1	1	1	0	0	0	0	0	0	0
79	27	1	2	5	1	2	1000	8	40	0	1	1	0	0	0	1	0	0	0	0	0	1	1	0	0	0	0	0	0	1	1	2	1	1	1	1	2	0	0	0	0	0	0	0	0	0	0	0	0
80	22	1	1	5	5	2	1100	8	40	0	1	1	1	1	1	1	1	0	0	0	0	3	1	0	0	0	0	0	0	1	1	1	1	1	1	1	2	1	1	1	1	1	0	0	0	0	0	0	0
81	26	1	1	6	5	1	950	8	40	0	1	0	1	0	1	0	0	0	0	0	0	1	1	1	0	0	0	0	0	1	1	2	1	1	1	1	2	1	1	1	1	1	0	0	0	0	0	0	0
82	27	1	2	6	5	8	950	8	39	0	0	0	0	1	0	0	0	0	0	0	0	1	1	0	0	0	0	0	0	1	1	2	2	1	1	1	2	0	0	0	0	0	0	0	0	0	0	0	0
83	29	1	2	6	1	3	1096	8	39	0	1	1	1	1	1	1	1	0	0	1	0	3	1	0	0	0	0	0	0	1	1	2	1	1	1	1	2	0	0	0	0	0	0	0	0	0	0	0	0
84	28	1	1	6	2	3	1100	8	40	0	1	1	1	1	1	1	1	0	0	0	0	3	1	0	0	0	0	0	0	1	1	2	1	1	1	1	2	1	1	1	1	1	0	0	0	0	0	0	0
85	26	1	1	1	2	2	4400	8	40	0	1	1	1	1	1	1	1	0	1	1	1	1	0	0	0	0	0	1	1	1	1	2	1	3	2	1	2	0	0	0	0	0	0	0	0	0	0	0	0
86	22	1	2	5	5	2	1100	8	40	0	1	1	1	1	1	1	1	0	0	0	0	1	1	0	0	0	0	0	0	1	1	1	1	1	1	1	2	0	0	0	0	0	0	0	0	0	0	0	0
87	24	1	2	6	5	1	1000	8	40	0	1	1	1	1	1	1	1	0	0	0	0	1	1	0	0	0	0	0	0	1	1	1	1	1	1	1	2	1	1	1	1	1	0	0	0	0	0	0	0
88	28	1	1	1	2	8	5600	8	40	1	1	1	1	1	1	1	1	0	1	1	1	3	1	0	0	0	0	0	0	0	1	2	2	4	1	1	2	0	0	0	0	0	0	0	1	0	0	0	0
89	23	1	2	1	1	3	2770	8	40	1	1	0	1	0	1	1	0	0	0	1	0	3	1	0	0	0	0	0	0	1	1	1	1	2	1	1	2	0	1	1	1	1	0	1	1	0	0	0	0
90	29	0	1	1	2	3	5294	8	40	1	1	0	1	0	0	1	0	0	0	1	0	1	1	0	0	0	0	0	0	1	1	2	1	4	1	1	2	1	1	1	1	1	0	0	1	0	0	0	0
91	32	1	2	3	2	4	5294	8	40	1	1	0	0	1	0	1	0	0	0	1	0	1	1	0	0	0	1	1	0	1	1	3	1	4	1	1	2	0	0	0	0	0	0	0	0	0	0	0	0
92	36	0	2	3	2	6	5500	8	40	1	0	1	0	0	0	1	0	0	0	1	0	1	1	0	0	0	1	1	0	1	1	3	2	4	1	1	2	0	0	0	0	0	0	0	0	0	0	0	0
93	39	0	2	6	2	8	6192	8	40	1	1	1	0	0	0	1	0	0	0	1	0	1	1	0	0	0	1	1	0	1	1	3	2	4	2	1	2	1	1	1	1	1	0	0	1	0	0	0	0
94	33	1	2	4	4	2	5600	8	40	1	1	1	1	1	1	1	1	0	0	1	0	3	1	0	0	0	1	1	0	1	1	3	1	4	1	1	2	0	0	0	0	0	0	0	0	0	0	0	0
95	39	0	2	4	4	6	8500	8	40	1	1	1	1	1	1	1	1	0	0	1	0	1	1	0	0	0	1	1	1	1	1	3	2	4	1	1	2	0	0	0	0	0	0	0	0	0	0	0	0
96	40	1	2	1	2	10	7500	8	40	1	1	1	1	1	1	1	1	0	1	1	0	1	1	0	0	1	1	1	1	1	1	3	2	4	2	1	2	1	1	1	1	1	0	0	0	0	0	0	0
97	27	1	2	1	1	4	3000	8	40	0	1	0	1	0	0	1	0	0	0	1	0	1	1	0	0	0	0	0	0	1	1	2	1	2	1	1	2	0	0	0	0	0	0	0	0	0	0	0	0
98	36	1	3	1	2	4	4700	8	40	1	1	0	0	0	0	1	0	0	0	1	0	3	1	0	0	0	0	0	0	1	1	3	1	4	1	1	2	0	0	0	0	0	0	0	1	0	0	0	0
99	24	0	1	2	1	2	2300	8	40	1	1	0	0	0	0	1	0	0	0	0	0	3	1	0	0	0	0	0	0	1	1	1	1	2	1	1	2	0	0	0	0	0	0	0	0	0	0	0	0
100	35	0	2	3	2	6	5500	8	40	1	1	1	1	1	1	1	1	0	0	1	0	3	1	0	0	0	0	0	0	1	1	3	2	4	1	1	2	0	0	0	0	0	0	0	0	0	0	0	0
101	28	0	1	1	1	5	3000	8	40	0	1	0	0	0	0	1	0	0	0	0	0	1	1	0	0	0	0	0	0	0	1	2	1	2	1	1	2	0	0	0	0	0	0	0	0	0	0	0	0
102	28	1	2	1	2	9	4128	8	40	1	1	1	1	1	1	1	1	0	1	1	0	3	1	0	0	0	1	1	1	1	1	2	2	3	1	1	1	0	0	0	0	0	0	0	0	0	0	0	0
103	24	0	1	1	2	1	3665	8	40	1	1	0	0	0	0	1	0	0	1	1	0	1	1	0	0	0	0	0	0	1	1	1	1	3	1	1	2	1	1	1	1	1	0	0	1	0	0	0	0
104	48	0	2	1	2	29	1500	8	40	1	1	1	1	1	1	1	1	0	1	1	0	1	1	0	0	0	1	1	1	1	1	4	3	4	2	1	2	1	1	1	1	1	0	0	1	0	0	0	0
105	32	0	1	1	2	2	1200	8	40	1	1	0	0	0	0	1	0	0	0	1	1	1	1	0	0	0	1	1	1	1	1	3	1	1	2	1	2	0	1	1	1	1	0	0	1	0	0	0	0
106	25	0	1	1	1	4	1300	8	40	0	1	0	0	0	0	1	0	0	0	1	0	3	1	0	0	0	0	0	0	1	1	1	1	2	2	1	2	1	1	1	1	1	0	0	1	0	0	0	0
107	22	1	1	1	2	1	3500	8	40	1	1	1	1	1	1	1	1	0	1	1	1	1	1	1	0	0	1	1	1	1	1	1	1	3	2	1	1	0	1	1	1	1	1	1	1	0	0	0	0
108	22	1	1	1	2	1	3000	8	40	1	1	0	0	0	0	1	0	0	0	0	0	3	0	0	0	0	1	0	1	1	1	1	1	2	2	1	2	0	1	1	1	1	0	0	1	0	0	0	0
109	22	1	1	1	1	1	3665	4	40	1	0	0	0	0	0	1	0	0	0	1	0	3	0	0	0	0	0	1	0	1	1	1	1	3	2	1	2	1	1	1	1	1	0	0	1	0	0	0	0
110	27	1	2	1	1	10	3300	8	40	1	1	0	1	0	0	1	0	0	1	1	0	3	1	0	0	0	0	0	1	1	1	2	2	3	1	1	2	0	0	0	0	0	0	0	0	0	0	0	0
111	27	0	1	1	2	2	3145	8	40	1	1	0	0	0	0	1	0	0	0	1	0	1	1	0	0	0	0	0	0	1	1	2	1	3	1	1	2	0	0	0	0	0	0	0	0	0	0	0	0
112	28	0	2	1	2	3	5000	8	56	1	1	0	0	0	0	1	0	1	1	1	0	1	1	0	0	0	0	0	1	1	1	2	1	4	1	2	2	0	0	0	0	0	0	0	0	0	0	0	0
113	28	0	1	1	2	4	4000	8	56	1	1	0	0	0	1	1	0	0	1	1	0	1	1	0	0	0	0	0	0	1	1	2	1	3	1	2	1	0	0	0	0	0	0	0	0	0	0	0	0
114	27	1	2	1	2	4	5520	8	40	1	1	0	0	0	0	1	0	0	0	0	0	1	1	0	0	0	0	0	0	1	1	2	1	4	1	1	2	0	0	0	0	0	0	0	0	0	0	0	0
115	26	0	2	1	1	3	3174	8	56	1	1	0	0	0	0	1	0	0	1	1	1	3	1	0	0	0	0	0	1	1	1	2	1	3	2	2	2	1	1	1	1	1	0	0	1	0	0	0	0
116	27	1	2	1	1	9	2800	8	40	1	1	0	0	0	0	1	0	0	0	0	0	4	1	0	0	0	0	0	0	1	1	2	2	2	2	1	2	0	0	0	0	0	0	0	1	0	0	0	0
117	28	0	1	7	1	4	2500	8	40	1	1	1	1	1	1	1	1	0	1	1	0	3	1	0	0	0	0	0	0	1	0	2	1	2	2	1	2	0	0	0	0	0	0	0	0	0	0	0	0
118	29	0	2	1	2	5	6149	8	30	0	1	0	0	0	0	0	0	0	1	0	0	2	0	0	0	0	0	0	0	0	0	2	1	4	1	1	1	0	0	0	0	0	0	0	0	0	0	0	0
119	26	0	1	1	2	4	5294	8	40	1	1	0	0	0	0	1	0	0	0	0	0	1	1	1	0	0	0	1	1	1	1	2	1	4	2	1	2	0	0	1	1	1	0	0	0	0	0	0	0
120	28	0	2	1	2	4	5294	8	40	1	1	0	0	0	0	0	0	0	0	0	0	1	0	0	0	0	0	0	0	0	0	2	1	4	2	1	2	1	1	1	1	1	0	0	0	0	0	0	0
121	22	0	1	7	1	7	2293	8	40	1	1	0	0	0	0	1	1	0	0	1	1	1	1	0	0	0	1	1	1	1	1	1	2	2	1	1	2	0	0	0	0	0	0	0	1	0	0	0	0
122	29	0	1	7	2	4	5294	8	40	0	1	0	0	0	0	1	0	1	1	1	0	2	1	0	0	0	1	1	1	1	1	2	1	4	1	1	2	0	0	0	0	0	0	0	1	0	0	0	0
123	27	0	1	2	2	3	4059	8	56	1	1	0	0	0	0	1	0	0	0	0	0	3	1	0	0	0	0	0	0	1	1	2	1	3	1	2	2	0	0	0	0	0	0	0	1	0	0	0	0
124	22	1	1	2	2	15	5000	8	40	1	1	0	1	0	1	1	1	0	0	1	0	4	1	0	0	0	0	0	0	0	1	1	3	4	1	1	2	0	0	0	0	0	0	0	1	0	0	0	0
124	22	1	1	1	2	2	4200	10	50	1	1	1	1	1	1	1	1	0	1	1	0	1	1	0	0	0	1	1	1	1	0	1	1	3	2	2	2	0	0	0	0	0	0	0	0	0	0	0	0
126	21	0	1	1	2	6	3000	8	40	1	0	0	0	0	0	1	0	0	1	1	0	1	1	1	0	0	1	1	1	1	1	1	2	2	1	1	2	0	0	0	0	0	0	0	1	0	0	0	0
127	56	1	2	1	2	22	4500	8	56	1	0	0	0	0	0	1	0	0	1	1	1	1	1	1	0	0	1	1	1	1	1	4	3	3	2	2	2	0	0	0	0	0	0	0	1	0	0	0	0
128	48	1	2	1	1	18	3200	8	56	1	1	0	0	0	0	1	0	0	1	1	1	1	1	1	0	0	1	1	1	1	1	4	3	3	2	2	2	1	1	1	1	1	0	0	1	0	0	0	0
129	28	0	1	1	2	4	4200	8	56	1	1	0	0	0	0	1	0	0	1	1	1	2	1	0	0	0	1	1	1	1	1	2	1	3	1	2	2	0	0	0	0	0	1	1	1	0	0	0	0
130	26	1	2	1	2	1	3200	8	40	1	1	0	0	0	0	1	0	0	0	1	1	1	1	0	0	0	0	0	0	1	1	2	1	3	2	1	1	1	1	1	1	1	0	0	1	0	0	0	0
131	25	0	1	1	1	4	3135	8	40	1	0	0	0	0	0	1	0	0	0	1	1	1	1	1	0	0	1	0	0	1	1	1	1	3	1	1	2	1	1	1	1	1	0	0	1	0	0	0	0
132	26	0	1	1	1	5	3423	8	56	0	0	0	0	0	0	1	0	1	0	0	0	1	1	0	0	0	0	1	1	1	1	2	1	3	2	2	2	0	0	0	0	0	0	0	0	0	0	0	0
133	35	1	1	1	2	10	5200	8	40	1	0	0	1	0	0	0	0	0	0	0	0	1	0	0	0	0	1	1	0	0	0	3	2	4	2	1	2	1	1	1	1	1	1	1	1	0	0	0	0
134	40	1	2	1	2	20	8000	8	40	1	1	1	1	1	0	1	0	0	0	1	0	1	1	0	0	0	0	0	0	1	1	3	3	4	1	1	2	0	0	0	0	0	0	0	0	0	0	0	0
135	27	1	2	1	2	3	3500	8	56	1	1	0	0	0	0	1	0	0	0	0	0	1	1	0	0	0	0	0	0	0	1	2	1	3	1	2	2	0	0	0	0	0	0	0	0	0	0	0	0
136	22	1	1	1	2	1	1950	8	40	1	0	0	0	0	1	0	0	0	0	1	0	4	1	0	0	0	1	1	0	1	1	1	1	2	2	1	2	0	0	0	0	0	1	1	1	0	0	0	0
137	22	1	1	1	2	2	3200	8	40	0	1	1	1	1	1	1	1	0	1	1	0	3	1	0	0	0	1	1	1	1	1	1	1	3	1	1	2	0	0	0	0	0	0	0	0	0	0	0	0
138	28	0	1	1	2	2	2345	8	40	1	0	0	0	0	0	1	0	0	1	1	0	1	1	1	0	0	1	1	1	1	1	2	1	2	1	1	2	0	0	0	0	0	0	0	1	0	0	0	0
139	26	1	2	1	2	2	4500	8	56	1	1	1	0	0	0	1	0	0	1	1	1	1	1	1	0	0	1	1	1	1	1	2	1	3	1	2	2	0	0	0	0	0	0	0	0	0	0	0	0
140	26	1	2	1	2	2	3600	8	40	1	1	1	1	1	1	1	1	0	1	1	1	1	1	0	1	0	1	1	1	1	1	2	1	3	1	1	2	1	1	1	1	1	1	1	1	0	0	0	0
141	30	0	2	1	2	1	4660	8	40	1	1	0	0	0	0	0	0	0	1	1	0	1	1	1	0	0	1	1	1	1	1	2	1	4	1	1	2	0	0	0	0	0	0	0	0	0	0	0	0
142	52	0	2	1	2	21	5300	8	56	1	1	0	0	0	0	1	0	0	1	0	0	1	1	0	0	0	1	1	1	1	1	4	3	4	1	2	2	0	0	0	0	0	0	0	0	0	0	0	0
143	22	1	1	1	2	1	4000	12	60	1	1	1	1	1	1	1	1	0	0	1	0	1	1	0	0	0	1	1	0	0	1	1	1	3	2	2	2	0	0	0	0	0	0	0	1	0	0	0	0
144	28	0	2	1	2	8	5294	8	40	1	1	1	0	0	0	1	0	0	1	1	0	3	1	0	0	0	0	0	0	1	1	2	2	4	1	1	1	0	0	0	0	0	0	0	0	0	0	0	0
145	27	1	2	1	2	10	2800	8	40	1	1	0	0	0	0	1	0	0	0	1	0	4	1	0	0	0	0	0	0	0	1	2	2	2	1	1	2	1	1	1	1	1	0	0	0	0	0	0	0
146	34	1	2	1	2	6	5200	8	40	1	1	0	0	0	0	0	0	0	1	1	0	1	1	1	0	0	1	1	1	1	1	3	2	4	1	1	1	1	1	1	1	1	0	0	0	0	0	0	0
147	26	0	1	1	2	35	5000	8	56	1	1	1	0	0	0	1	0	0	0	0	1	1	1	0	0	0	1	0	0	1	1	2	3	4	1	2	2	0	0	0	0	0	0	0	0	0	0	0	0
148	27	1	2	1	2	4	6000	8	40	1	1	1	1	1	1	1	1	0	1	1	1	3	1	0	0	0	1	1	1	1	1	2	1	4	1	1	2	0	0	0	0	0	0	0	0	0	0	0	0
149	29	1	2	1	2	6	4500	8	56	1	1	0	0	0	0	1	0	0	1	1	1	3	1	0	0	0	0	0	0	1	1	2	2	3	1	2	2	0	0	0	0	0	0	0	0	0	0	0	0
150	32	1	2	1	1	8	3000	8	60	1	1	1	0	0	0	1	0	0	1	1	1	1	1	0	0	0	1	1	1	1	1	3	2	2	1	2	2	1	1	1	1	1	1	1	1	0	0	0	0
151	25	1	1	1	1	3	3000	8	60	1	1	1	0	0	0	1	0	0	1	0	1	1	1	0	0	0	1	1	1	1	1	1	1	2	1	2	2	0	0	0	0	0	0	0	0	0	0	0	0
152	28	1	2	1	2	5	9000	8	56	1	1	1	0	0	0	1	0	0	1	1	1	1	1	0	0	0	1	1	1	1	1	2	1	4	1	2	2	0	0	0	0	0	0	0	0	0	0	0	0
153	23	0	1	4	4	2	5000	12	60	1	1	1	0	0	1	1	0	0	1	1	1	1	1	1	0	0	1	1	1	1	1	1	1	4	2	2	2	1	1	1	1	1	0	0	0	0	0	0	0
154	26	0	2	7	4	3	4000	12	60	0	1	0	0	0	0	0	0	0	1	1	1	1	1	1	0	0	0	0	0	1	1	2	1	3	2	2	2	1	1	1	1	1	1	1	1	0	0	0	0
155	25	0	1	4	4	2	3600	12	60	0	1	0	0	0	0	1	0	0	0	0	0	1	1	0	0	0	0	0	0	0	1	1	1	3	2	2	2	1	1	1	1	1	0	0	1	0	0	0	0
156	27	0	1	4	4	2	8000	8	40	0	0	0	0	0	0	1	0	0	0	0	1	1	1	0	0	0	0	0	0	0	1	2	1	4	1	1	2	0	0	0	0	0	0	0	0	0	0	0	0
157	27	0	2	4	4	2	6000	8	40	0	0	0	0	0	0	1	0	0	1	0	0	1	1	0	0	0	0	0	0	1	1	2	1	4	1	1	2	0	0	0	0	0	0	0	1	0	0	0	0
158	27	0	2	4	4	1	6636	8	40	0	1	0	0	0	0	1	0	0	1	0	0	1	1	1	0	0	0	0	0	1	1	2	1	4	1	1	1	0	0	0	0	0	0	0	0	0	0	0	0
159	28	0	1	4	4	1	7111	8	40	0	0	0	0	0	0	1	0	0	0	1	0	1	1	0	0	0	0	0	0	1	1	2	1	4	1	1	2	0	0	0	0	0	0	0	0	0	0	0	0
160	26	0	1	4	4	1	6129	8	60	0	1	0	0	0	0	1	0	0	0	0	0	1	0	1	0	0	0	0	0	1	1	2	1	4	1	2	2	0	0	0	0	0	0	0	0	0	0	0	0
161	22	0	1	4	4	15	5000	8	40	1	1	0	0	0	0	1	0	0	1	1	0	1	1	0	0	0	1	1	0	1	1	1	3	4	1	1	2	0	0	0	0	0	0	0	0	0	0	0	0
162	24	1	1	4	4	13	3600	12	60	1	0	0	1	0	0	1	0	0	0	0	0	2	1	0	0	0	1	0	1	1	1	1	3	3	2	2	2	0	0	0	0	0	0	0	0	0	0	0	0
163	24	0	1	4	4	1	7000	8	40	1	1	0	0	0	0	0	0	0	0	0	0	2	1	0	0	0	0	0	0	1	1	1	1	4	1	1	2	0	0	0	0	0	0	0	1	0	0	0	0
164	76	0	1	4	4	3	3000	12	60	1	0	0	0	0	1	1	0	0	0	1	0	3	1	0	0	0	0	0	0	0	0	4	1	2	2	2	2	1	1	1	1	1	0	0	0	0	0	0	0
165	24	0	1	4	4	1	3600	8	40	0	1	0	0	0	0	1	0	0	0	1	1	1	1	0	0	0	0	0	0	1	1	1	1	3	1	1	2	1	1	1	1	1	0	0	0	0	0	0	0
166	25	1	1	1	1	3	5000	8	56	1	0	1	1	1	1	1	0	0	0	1	1	1	1	1	0	0	0	1	0	1	1	1	1	4	1	2	2	0	0	0	0	0	0	0	0	0	0	0	0
167	34	1	2	1	2	13	5200	8	40	1	1	0	0	0	1	1	0	0	1	1	0	1	1	0	0	0	1	1	1	1	1	3	3	4	1	1	2	0	0	0	0	0	0	0	0	0	0	0	0
168	40	1	2	1	2	25	5375	8	40	1	1	0	0	1	0	1	0	0	1	1	1	1	1	1	0	0	1	1	1	1	1	3	3	4	1	1	2	1	1	1	1	1	0	0	0	0	0	0	0
169	40	1	2	1	1	12	4400	8	40	0	1	1	1	1	0	1	0	0	0	0	0	3	0	0	0	0	0	0	0	0	1	3	3	3	1	1	2	0	0	0	0	0	0	0	0	0	0	0	0
170	25	1	1	1	2	5	4782	8	40	1	0	0	0	0	0	1	0	0	0	1	1	1	1	0	0	0	0	1	1	1	1	1	1	4	1	1	2	0	0	0	0	0	1	1	1	0	0	0	0
171	27	1	1	1	1	5	2800	8	39	0	0	0	0	0	0	1	0	0	0	0	0	1	1	0	0	0	0	0	1	1	1	2	1	2	1	1	2	0	0	0	0	0	0	0	0	0	0	0	0
172	30	0	1	1	2	6	5200	8	40	0	0	0	0	0	0	0	0	0	1	1	0	3	1	1	0	0	0	0	0	1	1	2	2	4	1	1	2	0	0	0	0	0	0	0	1	0	0	0	0
173	28	1	2	1	2	7	5297	8	40	1	0	1	0	0	0	1	0	0	1	0	0	1	1	0	0	0	0	0	0	1	1	2	2	4	1	1	2	1	1	1	1	1	0	0	0	0	0	0	0
174	24	0	1	2	2	3	4446	8	40	1	1	0	1	0	0	1	0	0	1	0	1	1	1	1	0	0	0	0	0	1	1	1	1	3	1	1	2	0	0	0	0	0	0	0	0	0	0	0	0
175	42	0	1	2	1	5	3425	7	49	1	1	1	1	1	1	1	1	0	0	1	1	4	1	0	0	0	0	1	1	1	1	4	1	3	1	2	1	0	0	0	0	0	0	0	0	0	0	0	0
176	26	0	1	1	2	2	4000	8	48	0	1	0	0	0	0	0	0	0	0	1	0	1	1	0	0	1	1	1	1	1	1	2	1	3	1	2	2	0	0	0	0	0	0	0	1	0	0	0	0
177	26	1	2	2	2	2	4446	8	56	1	1	0	1	0	0	1	0	0	0	0	1	3	1	1	0	0	0	0	0	0	1	2	1	3	1	2	2	0	0	0	0	0	0	0	0	0	0	0	0
178	41	0	1	2	2	5	4300	8	40	1	1	1	1	0	0	0	1	0	0	0	0	3	1	0	0	0	0	0	0	1	1	4	1	3	1	1	2	0	0	0	0	0	0	0	1	0	0	0	0
179	24	1	1	4	4	1	3600	8	40	1	1	1	1	1	0	1	0	0	1	1	0	3	1	0	0	0	1	1	1	0	1	1	1	3	1	1	2	1	1	1	1	1	1	1	1	0	0	0	0
180	24	0	1	4	4	2	3600	8	56	0	1	0	0	0	0	0	0	0	0	1	1	1	0	0	0	0	0	0	0	1	1	1	1	3	1	2	2	0	0	0	0	0	0	0	1	0	0	0	0
181	32	1	2	3	1	9	3300	8	40	0	0	0	0	0	1	1	0	0	0	1	0	3	1	0	0	0	1	1	0	1	1	3	2	3	1	1	2	0	0	0	0	0	0	0	0	0	0	0	0
182	53	0	2	3	2	32	5294	8	39	1	1	1	0	0	1	1	0	0	1	1	0	3	1	0	0	0	1	1	1	1	1	4	3	4	1	1	2	0	0	0	0	0	0	0	0	0	0	0	0
183	35	0	2	3	1	7	4085	8	40	1	0	0	0	0	1	0	0	0	1	1	0	1	0	0	0	0	0	0	0	1	1	3	2	3	1	1	2	0	0	0	0	0	0	0	1	0	0	0	0
184	30	1	1	6	5	1	1100	8	39	0	0	0	0	0	1	1	0	0	0	1	0	1	1	0	0	0	1	1	1	1	1	2	1	1	1	1	2	0	0	0	0	0	0	0	0	0	0	0	0
185	30	0	2	3	2	9	6600	8	40	1	0	0	0	0	1	1	0	0	1	1	0	1	1	0	0	0	1	0	1	1	0	2	2	4	1	1	1	1	1	1	1	1	0	0	0	0	0	0	0
187	30	0	2	4	1	6	2791	8	40	1	1	0	0	0	0	1	0	0	0	1	0	1	1	0	0	0	1	0	0	1	1	2	2	2	1	1	2	0	0	0	0	0	0	0	0	0	0	0	0
188	30	0	2	6	5	1	1100	8	39	1	1	1	1	1	1	1	1	0	1	1	1	1	1	0	0	0	0	0	0	1	1	2	1	1	1	1	2	0	0	0	0	0	0	0	0	0	0	0	0
189	43	1	2	3	1	12	4424	8	40	1	0	0	0	0	1	0	0	0	1	0	0	2	0	0	0	0	0	0	0	1	1	4	3	3	1	1	2	1	1	1	1	1	0	0	0	0	0	0	0
190	30	0	2	3	1	8	3529	10	50	1	1	1	1	1	0	1	1	0	1	1	0	1	1	0	0	0	1	1	1	1	1	2	2	3	2	2	2	0	0	0	0	0	0	0	0	0	0	0	0
191	28	0	2	3	1	4	3122	8	40	0	1	1	1	1	1	1	1	0	0	0	1	2	1	0	0	0	0	0	0	0	1	2	1	3	1	1	2	1	1	1	1	1	0	0	0	0	0	0	0
192	26	1	1	3	1	5	2910	8	40	0	0	0	0	0	1	1	0	0	1	1	1	3	1	0	0	0	1	0	0	1	1	2	1	2	1	1	2	0	0	0	0	0	0	0	0	0	0	0	0
193	56	0	2	3	2	35	10024	8	40	0	1	0	0	0	1	1	0	0	1	1	0	1	1	0	0	0	1	0	1	1	0	4	3	4	1	1	2	0	0	0	0	0	0	0	0	0	0	0	0
194	28	1	2	3	2	34	4165	8	40	0	1	1	1	1	1	1	1	0	0	1	0	1	1	1	0	0	0	0	0	1	0	2	3	3	1	1	2	0	0	0	0	0	0	0	0	0	0	0	0
195	27	1	2	1	1	3	3000	8	40	1	1	1	1	1	0	1	1	0	1	1	1	2	1	1	1	0	1	1	0	1	1	2	1	2	1	1	2	1	1	1	1	1	0	0	0	0	0	0	0
196	23	1	2	1	2	2	4446	8	60	1	1	1	1	1	1	1	1	0	1	1	1	1	0	1	1	1	0	0	0	1	1	1	1	3	1	2	2	1	1	1	1	1	0	0	0	0	0	0	0
197	23	1	1	2	2	2	3500	8	56	1	0	0	0	0	0	1	0	0	1	1	0	1	1	1	0	0	0	0	0	1	1	1	1	3	1	2	2	0	0	0	0	0	0	0	0	0	0	0	0
198	36	0	2	2	2	10	5200	8	40	0	1	1	0	0	0	1	0	0	0	0	1	1	1	0	0	0	1	0	0	1	1	3	2	4	1	1	2	0	0	0	0	0	0	0	0	0	0	0	0
199	30	1	1	2	2	5	5200	8	48	1	1	0	0	0	0	0	0	0	0	0	0	1	0	0	0	0	0	0	0	0	1	2	1	4	1	2	2	0	0	0	0	0	0	0	0	0	0	0	0
200	29	1	2	2	2	3	4200	8	40	1	0	0	0	0	0	1	0	0	0	0	1	1	1	0	0	0	1	0	0	1	1	2	1	3	1	1	2	0	0	0	0	0	0	0	0	0	0	0	0
201	27	0	1	2	2	4	6179	8	56	1	1	1	1	1	0	1	0	0	0	0	1	1	1	1	0	0	0	0	0	0	1	2	1	4	1	2	2	1	1	1	1	1	0	0	0	0	0	0	0
202	27	1	2	2	2	4	4000	8	40	1	1	1	1	1	1	1	1	1	1	1	1	1	1	0	0	0	1	0	1	1	1	2	1	3	1	1	2	1	1	1	1	1	0	0	0	0	0	0	0
203	26	0	1	2	2	23	3000	8	56	0	1	1	1	1	1	1	1	0	1	1	0	3	1	1	0	0	0	0	1	1	1	2	3	2	1	2	2	1	1	1	1	1	0	0	1	0	0	0	0
204	26	0	1	6	2	2	2400	8	56	1	0	1	0	0	0	1	0	0	0	0	1	1	1	1	1	1	0	0	0	1	1	2	1	2	1	2	1	1	1	1	1	1	0	0	0	0	0	0	0
205	33	0	2	2	2	13	4446	8	40	1	1	1	0	1	0	0	0	0	0	0	0	4	1	1	0	0	1	1	1	1	1	3	3	1	1	1	2	1	1	1	1	1	0	0	0	0	0	0	0
206	26	0	1	2	2	2	4446	12	60	0	1	1	1	0	0	1	0	0	1	1	1	3	1	1	0	0	0	0	0	1	1	2	1	3	2	2	2	0	0	0	0	0	0	0	0	0	0	0	0
207	29	1	1	1	2	6	5294	8	40	1	0	0	0	0	0	1	0	0	0	1	0	1	1	0	0	0	0	1	1	1	1	2	2	1	1	1	2	0	0	0	0	0	0	0	0	0	0	0	0
208	23	1	1	1	1	1	2298	8	40	1	1	0	0	0	0	0	0	0	0	1	0	3	1	0	0	0	1	1	1	1	1	1	1	2	2	1	2	0	0	1	1	1	0	0	0	0	0	0	0
209	20	0	1	7	1	1	2299	8	40	0	1	1	1	1	1	1	1	0	0	1	0	3	1	0	0	0	1	1	1	1	1	1	1	2	1	1	2	1	1	1	1	1	0	0	0	0	0	0	0
210	25	1	2	5	5	6	800	8	56	1	1	1	1	1	1	1	1	0	0	0	0	1	1	0	0	0	0	0	0	0	1	1	2	1	2	2	2	1	1	1	1	1	0	0	0	0	0	0	0
211	24	0	1	6	2	3	1191	8	56	1	1	1	1	1	1	1	1	0	1	1	0	1	1	0	0	0	1	0	0	1	1	1	1	1	1	2	2	0	0	0	0	0	0	0	0	0	0	0	0
212	26	1	1	6	3	1	1197	8	39	1	1	1	1	1	1	1	1	0	0	1	0	1	1	0	0	0	0	0	0	1	1	2	1	1	1	1	2	0	0	0	0	0	0	0	0	0	0	0	0
213	26	1	2	6	1	2	1197	8	56	1	1	1	1	1	1	1	1	0	0	1	0	1	1	0	0	0	1	0	1	1	1	2	1	1	1	2	2	1	1	1	1	1	0	0	1	0	0	0	0
214	23	1	1	5	1	1	800	8	48	0	0	0	0	0	0	1	0	0	0	0	0	1	1	0	0	0	0	0	0	0	0	1	1	1	1	2	2	0	0	0	0	0	0	0	0	0	0	0	0
215	18	1	1	5	2	1	800	8	48	1	0	0	0	0	1	1	0	0	0	0	1	1	1	0	0	0	0	0	1	1	1	1	1	1	1	2	2	0	0	0	0	0	0	0	0	0	0	0	0
216	21	1	2	5	5	1	800	8	40	1	1	1	1	1	1	1	1	0	0	0	1	1	1	0	0	0	0	0	0	1	1	1	1	1	2	1	2	1	1	1	1	1	0	0	0	0	0	0	0
217	22	1	1	5	5	1	800	8	40	1	0	0	1	0	1	1	0	0	0	0	0	1	1	0	0	0	0	0	0	1	1	1	1	1	1	1	2	0	0	0	0	0	0	0	0	0	0	0	0
218	23	1	1	5	5	1	800	8	56	1	0	0	0	1	0	0	0	0	0	0	0	1	0	0	0	0	0	0	0	1	1	1	1	1	1	2	2	0	0	0	0	0	0	0	0	0	0	0	0
219	26	1	1	5	1	3	1100	8	39	1	0	0	1	1	1	1	0	0	0	1	0	3	1	0	0	0	0	0	0	0	1	2	1	1	1	1	2	0	0	0	0	0	0	0	1	0	0	0	0
220	21	1	1	5	5	1	800	8	40	1	1	1	1	1	1	1	1	0	0	1	0	1	1	0	0	0	1	1	0	1	1	1	1	1	1	1	2	0	0	0	0	0	0	0	0	0	0	0	0
221	25	1	1	6	2	6	1000	8	40	1	1	1	1	1	1	1	1	0	0	0	0	3	1	0	0	0	1	0	0	1	1	1	2	1	2	1	2	1	1	1	1	1	0	0	0	0	0	0	0
222	22	1	1	5	1	5	800	8	56	1	0	0	0	0	1	1	0	0	0	1	1	3	0	0	0	0	0	0	0	1	1	1	1	1	1	2	2	1	1	1	1	1	0	0	0	0	0	0	0
223	23	1	1	5	1	1	800	8	40	1	0	0	0	0	1	1	0	0	0	0	1	4	1	0	0	0	0	0	0	1	1	1	1	1	1	1	2	0	0	0	0	0	0	0	0	0	0	0	0
224	19	1	1	5	1	1	800	8	56	1	0	0	1	1	1	1	0	0	0	1	0	3	1	0	0	0	0	0	0	1	1	1	1	1	1	2	2	0	0	0	0	0	0	0	0	0	0	0	0
225	26	1	1	5	2	2	800	8	40	1	0	0	0	0	0	1	0	0	0	0	0	3	1	0	0	0	0	0	0	1	1	2	1	1	2	1	2	1	1	1	1	1	0	0	0	0	0	0	0
226	21	1	1	5	1	1	800	8	40	1	0	0	0	1	0	1	0	1	0	0	0	1	1	0	0	0	0	0	0	1	1	1	1	1	1	1	2	0	0	0	0	0	0	0	0	0	0	0	0
227	25	1	1	6	2	3	1197	8	56	1	1	1	1	1	1	1	1	0	0	1	1	3	1	0	0	0	1	0	1	1	1	1	1	1	1	2	2	0	0	0	0	0	0	0	1	0	0	0	0
228	21	1	1	5	5	2	1100	8	40	1	1	1	1	1	1	1	1	0	0	0	0	1	1	0	0	0	0	0	0	0	1	1	1	1	1	1	2	1	1	1	1	1	0	0	0	0	0	0	0
229	30	1	2	5	5	4	1100	8	40	1	1	1	1	1	1	1	1	0	0	0	0	1	1	0	0	0	0	0	0	1	1	2	1	1	1	1	2	1	1	1	1	1	0	0	0	0	0	0	0
230	36	1	2	6	1	10	1350	8	56	1	1	1	1	1	1	1	1	0	0	1	0	3	1	0	0	0	0	0	0	0	1	3	2	1	2	2	2	1	1	1	1	1	0	0	0	0	0	0	0
231	32	1	2	7	2	4	4500	8	40	0	1	1	0	0	0	1	0	0	0	0	0	1	1	0	0	0	0	0	0	1	1	3	1	3	1	1	2	0	0	0	0	0	0	0	0	0	0	0	0
223	33	0	2	5	5	6	1500	8	40	1	0	0	0	0	0	1	0	0	0	1	0	1	1	0	0	0	0	0	0	1	1	3	2	1	1	1	2	0	0	0	0	0	0	0	0	0	0	0	0
233	42	1	5	1	2	8	6500	8	40	1	0	0	0	0	0	1	0	0	0	1	1	1	1	0	0	0	0	0	0	1	1	4	2	4	2	1	2	1	1	1	1	1	0	0	0	0	0	0	0
234	39	0	3	7	2	8	8163	8	40	1	0	0	0	0	0	1	0	0	0	1	0	1	1	1	0	0	1	1	1	1	1	3	2	4	1	1	2	0	0	0	0	0	0	0	0	0	0	0	0
235	36	1	4	7	1	11	3822	8	40	1	0	0	0	0	0	1	0	0	0	1	0	3	1	0	0	0	0	0	0	1	1	3	3	3	1	1	2	0	0	0	0	0	0	0	0	0	0	0	0
236	34	0	5	7	2	6	5294	8	56	1	0	0	0	0	0	1	0	0	0	0	0	2	1	0	0	0	0	0	0	1	1	3	2	4	2	2	2	1	1	1	1	1	0	0	0	0	0	0	0
237	29	0	1	7	4	3	6500	8	40	0	0	0	0	0	0	1	0	0	0	1	0	3	1	0	0	0	0	0	0	1	1	2	1	4	1	1	2	0	0	0	0	0	0	0	0	0	0	0	0
238	29	1	5	7	2	5	4500	8	40	1	1	0	1	0	0	1	0	0	0	1	0	1	1	0	0	0	0	1	0	1	1	2	1	3	1	1	2	1	1	1	1	1	0	0	0	0	0	0	0
239	33	0	4	7	1	7	4200	8	40	1	0	0	0	0	1	0	0	0	0	1	0	1	1	1	0	0	0	0	0	1	1	3	2	3	1	1	2	1	1	1	1	1	0	0	0	0	0	0	0
240	26	1	3	7	4	2	5500	8	40	0	0	0	0	1	0	1	0	0	0	1	0	2	1	0	0	0	0	1	0	1	1	2	1	4	1	1	2	1	1	1	1	1	0	0	0	0	0	0	0
241	32	0	4	7	3	3	7200	8	40	0	1	1	1	1	1	1	1	0	0	1	0	2	1	0	0	0	0	1	0	1	1	3	1	4	1	1	2	1	1	1	1	1	0	0	0	0	0	0	0
242	27	1	2	6	5	4	1200	8	40	0	0	0	0	0	0	1	0	0	0	1	0	2	1	0	0	0	0	0	0	1	1	2	1	1	1	1	2	1	1	1	1	1	0	0	0	0	0	0	0
243	35	0	5	7	4	10	10500	12	60	0	1	1	1	1	1	1	1	0	0	1	0	1	1	0	0	0	0	1	0	1	1	3	2	4	2	2	2	1	1	1	1	1	0	0	0	0	0	0	0
244	26	0	2	1	1	2	2500	8	40	1	0	1	0	0	0	1	0	0	0	1	0	1	1	1	0	0	0	0	0	1	1	2	1	2	1	1	2	1	1	1	1	1	0	0	0	0	0	0	0
245	32	0	1	1	2	4	4200	8	40	1	1	0	1	0	0	1	0	0	0	1	0	1	1	1	0	0	0	0	0	1	1	3	1	3	1	1	2	1	1	1	1	1	0	0	0	0	0	0	0
246	36	0	1	2	2	6	6179	8	40	1	0	0	0	0	0	1	0	0	0	1	0	2	1	0	0	0	0	0	0	1	1	3	2	4	1	1	2	0	0	0	0	0	0	0	0	0	0	0	0
247	30	0	2	1	1	6	2900	8	40	1	1	0	0	0	0	1	0	0	0	1	0	1	1	1	0	0	0	1	0	1	1	2	2	2	1	1	2	0	0	0	0	0	0	0	0	0	0	0	0
248	26	0	1	7	1	4	3000	8	40	0	1	0	0	0	0	1	0	0	0	1	0	2	1	0	0	0	0	0	0	1	1	2	1	2	1	1	1	0	0	0	0	0	0	0	0	0	0	0	0
247	52	0	2	1	2	16	10500	8	40	1	1	0	0	0	0	1	0	0	0	1	0	1	1	1	0	0	1	1	1	1	1	4	3	4	1	1	2	0	0	0	0	0	0	0	1	0	0	0	0
250	29	1	4	7	4	4	6200	8	56	0	1	1	1	1	1	1	1	0	0	1	0	1	1	0	0	0	0	0	0	1	1	2	1	4	1	2	2	1	1	1	1	1	0	0	0	0	0	0	0
251	32	0	2	1	1	6	3100	8	40	1	1	0	0	0	0	1	0	0	0	0	0	1	1	0	0	0	0	0	0	1	1	3	2	3	1	1	2	1	1	1	1	1	0	0	0	0	0	0	0
152	32	1	1	1	1	4	2900	8	40	1	0	0	0	0	0	1	0	0	0	0	0	3	0	0	0	0	0	0	0	1	1	3	1	2	1	1	2	1	1	1	1	1	0	0	0	0	0	0	0
253	31	0	5	2	2	2	3600	8	40	1	1	1	0	0	0	1	0	0	0	0	0	2	1	0	0	0	0	0	0	1	1	3	1	3	1	1	2	1	1	1	1	1	0	0	0	0	0	0	0
254	36	0	2	7	4	6	6500	8	56	0	1	1	1	1	1	1	1	0	0	1	0	2	1	0	0	0	1	1	1	1	1	3	2	4	1	2	2	0	0	0	0	0	0	0	0	0	0	0	0
255	29	0	1	1	2	3	4200	8	40	1	0	0	0	0	0	1	0	0	0	1	0	2	1	0	0	0	0	0	0	1	1	2	1	3	1	1	2	1	1	1	1	1	0	0	1	0	0	0	0
256	36	0	2	1	2	8	6500	8	56	1	1	0	0	0	0	1	0	0	0	1	0	2	1	0	0	0	0	1	0	1	1	3	2	4	1	2	2	0	0	0	0	0	0	0	0	0	0	0	0
157	29	1	2	1	2	4	4200	4	56	1	1	0	0	0	0	1	0	0	0	1	1	1	1	0	0	0	0	0	0	1	1	2	1	3	1	2	2	1	1	1	1	1	0	0	0	0	0	0	0
258	37	0	2	1	1	9	9100	8	40	1	1	1	1	1	1	1	1	0	0	1	0	1	1	1	0	0	0	1	0	1	1	3	2	4	1	1	2	1	1	1	1	1	0	0	0	0	0	0	0
159	30	1	1	7	2	6	4200	8	40	0	0	0	0	0	0	1	0	0	0	1	1	3	1	0	0	0	0	0	0	1	1	2	2	3	1	1	2	0	0	0	0	0	0	0	0	0	0	0	0
260	37	0	2	7	4	4	8100	8	40	0	1	1	1	1	1	1	1	0	0	1	1	2	1	0	0	1	0	0	0	1	1	3	1	4	1	1	2	1	1	1	1	1	0	0	0	0	0	0	0
261	28	0	5	1	2	3	4100	8	40	1	0	0	0	0	0	1	0	0	0	0	0	2	1	0	0	0	0	0	0	0	1	2	1	3	1	1	2	0	0	0	0	0	0	0	0	0	0	0	0
262	37	1	2	1	2	9	8200	8	40	1	1	0	0	0	0	1	0	0	0	1	0	2	1	0	0	0	1	1	1	1	1	3	2	4	1	1	2	0	0	0	0	0	0	0	1	0	0	0	0
263	30	0	2	7	4	4	6500	8	40	1	1	1	1	1	1	1	1	0	0	1	0	3	1	1	0	0	0	0	0	1	1	2	1	4	1	1	2	1	1	1	1	1	0	0	0	0	0	0	0
264	31	0	2	1	1	4	2600	8	40	1	0	0	0	0	0	1	0	0	0	1	0	3	1	0	0	0	0	0	0	1	1	3	1	2	1	1	2	0	0	0	0	0	0	0	0	0	0	0	0
265	40	0	2	1	2	12	8500	8	40	1	1	1	1	1	1	1	1	0	0	1	1	2	1	0	0	0	1	1	0	1	1	3	3	4	1	1	2	1	1	1	1	1	0	0	0	0	0	0	0
266	33	1	2	2	2	4	4165	8	40	1	0	0	0	0	0	1	0	0	0	1	0	2	1	0	0	0	0	0	0	1	1	3	1	3	1	1	2	1	1	1	1	1	0	0	0	0	0	0	0
267	26	1	2	2	1	2	2600	8	40	1	0	0	0	0	0	1	0	0	0	0	0	2	1	0	0	0	0	0	0	1	1	2	1	2	1	1	2	1	1	1	1	1	0	0	0	0	0	0	0
268	29	1	2	1	1	4	2700	8	40	1	0	0	0	0	0	1	0	0	0	1	1	1	1	0	0	0	0	0	0	0	1	2	1	2	1	1	2	0	0	0	0	0	0	0	1	0	0	0	0
269	27	0	1	1	1	3	2500	8	40	1	1	0	0	0	0	1	0	1	0	1	0	2	1	0	0	0	0	0	0	1	1	2	1	2	1	1	2	0	0	0	0	0	0	0	0	0	0	0	0
270	29	1	3	7	4	4	6800	8	40	0	0	0	0	0	1	1	0	0	0	1	0	3	1	0	0	0	0	0	0	1	1	2	1	4	1	1	2	0	0	0	0	0	0	0	0	0	0	0	0
271	31	0	4	7	2	2	4000	8	40	0	1	1	1	1	1	1	1	0	0	1	0	2	1	0	0	0	0	0	0	1	1	3	1	3	1	1	2	0	0	0	0	0	0	0	0	0	0	0	0
272	42	1	2	7	2	8	8600	8	40	0	1	1	1	1	1	1	1	0	0	1	0	2	1	0	0	0	0	0	0	1	1	4	2	4	1	1	2	0	0	0	0	0	0	0	0	0	0	0	0
273	29	1	5	7	2	4	4200	8	40	0	1	1	1	1	1	1	1	0	0	1	0	2	1	0	0	0	0	0	0	1	1	2	1	3	1	1	2	0	0	0	0	0	0	0	0	0	0	0	0
274	33	0	2	7	3	4	7100	8	40	0	1	1	1	1	1	1	1	0	0	1	0	2	0	1	0	0	0	1	0	1	1	3	1	4	1	1	2	0	0	0	0	0	0	0	0	0	0	0	0
275	27	0	1	7	2	6	6500	8	40	0	1	1	1	1	1	1	1	0	0	1	0	2	1	0	0	0	0	1	0	1	1	2	2	4	1	1	2	0	0	0	0	0	0	0	0	0	0	0	0
276	34	0	2	7	4	4	7000	8	60	0	1	1	1	1	1	1	1	0	0	1	0	1	1	0	0	0	1	1	0	1	1	3	1	4	1	2	2	0	0	0	0	0	1	1	1	0	0	0	0
277	29	0	2	1	1	8	3600	8	40	1	0	1	0	0	0	1	0	0	0	0	1	2	1	0	0	0	0	0	1	0	1	2	2	3	1	1	2	1	1	1	1	1	0	0	1	0	0	0	0
278	33	0	1	1	2	2	3800	8	40	1	1	0	0	0	0	1	0	0	0	1	0	1	1	0	0	0	0	0	0	1	1	3	1	3	1	1	2	0	0	0	0	0	1	1	1	0	0	0	0
279	32	0	2	1	1	4	2900	8	40	1	0	0	1	0	0	1	0	0	0	1	0	3	1	0	0	0	0	0	0	1	1	3	1	2	1	1	2	1	1	1	1	1	0	0	0	0	0	0	0
280	26	0	2	1	2	6	6179	8	40	1	0	0	0	0	0	1	0	0	0	1	0	3	1	0	0	0	0	0	0	1	1	2	2	4	1	1	2	1	1	1	1	1	0	0	0	0	0	0	0
281	28	0	2	1	2	3	4165	8	40	1	0	0	0	0	0	1	0	0	0	0	1	2	1	0	0	0	0	0	0	1	1	2	1	3	1	1	2	1	1	1	1	1	0	0	0	0	0	0	0
282	31	1	2	1	1	6	2900	8	40	1	1	0	0	0	0	1	0	0	0	1	0	2	1	0	0	0	0	1	0	1	1	3	2	2	1	1	2	0	0	0	0	0	0	0	0	0	0	0	0
263	32	0	2	7	2	3	4200	8	40	0	1	1	1	1	1	1	1	0	0	1	1	2	1	0	0	0	0	0	0	1	1	3	1	3	1	1	1	1	1	1	1	1	0	0	0	0	0	0	0
284	32	0	2	7	4	8	10500	8	56	0	1	1	1	1	1	1	1	0	0	1	0	3	1	0	0	0	1	1	1	1	1	3	2	4	1	2	2	0	0	0	0	0	0	0	0	0	0	0	0
285	32	0	1	7	3	6	8000	8	56	0	1	1	1	1	1	1	1	0	0	1	0	2	1	0	0	1	0	0	0	1	1	3	2	4	1	2	2	1	1	1	1	1	0	0	0	0	0	0	0
286	27	1	2	7	3	4	6800	8	56	0	1	1	1	1	1	1	1	0	0	1	1	1	1	0	0	0	0	0	0	1	1	2	1	4	1	2	2	0	0	0	0	0	0	0	0	0	0	0	0
287	31	0	2	7	4	4	8500	8	40	0	1	0	0	0	0	1	0	0	1	1	0	2	1	0	0	0	0	0	0	1	1	3	1	4	1	1	2	0	0	0	0	0	0	0	0	0	0	0	0
288	32	1	2	7	2	3	4200	8	40	0	1	1	1	1	1	1	1	1	1	1	0	1	1	0	0	0	0	0	0	1	1	3	1	3	1	1	2	1	1	1	1	1	0	0	0	0	0	0	0
289	31	1	2	7	2	2	3600	8	40	0	0	0	0	0	0	1	0	0	0	1	1	3	1	0	0	0	0	0	0	1	1	3	1	3	1	1	2	0	0	0	0	0	0	0	0	0	0	0	0
290	21	0	1	1	2	3	5290	10	50	1	1	0	0	0	0	0	0	0	1	1	0	3	1	0	0	0	0	0	0	1	1	1	1	4	2	2	1	1	1	1	1	1	0	0	0	0	0	0	0
291	21	1	1	1	2	21	4200	8	40	0	1	1	1	1	1	1	1	0	0	0	0	1	1	0	0	0	0	0	0	1	1	1	3	3	1	1	2	0	0	0	0	0	0	0	0	0	0	0	0
292	31	1	2	5	5	7	1300	8	40	0	0	0	0	0	0	0	0	1	0	0	0	3	1	0	0	0	0	0	0	1	1	3	2	1	1	1	2	0	0	0	0	0	0	0	0	0	0	0	0
293	28	1	5	5	5	1	1000	8	40	0	0	0	0	0	0	1	0	0	0	0	1	1	1	0	0	0	0	0	0	1	1	2	1	1	1	1	2	0	0	0	0	0	0	0	0	0	0	0	0
294	34	1	2	5	5	1	1000	8	40	1	0	0	0	0	0	0	1	0	0	0	1	1	1	0	0	0	0	0	0	1	1	3	1	1	1	1	2	0	0	0	0	0	0	0	0	0	0	0	0
295	29	1	5	5	5	1	1000	8	40	1	1	0	0	1	0	1	0	0	0	1	0	1	1	0	0	0	0	0	0	1	1	2	1	1	1	1	2	0	0	0	0	0	0	0	0	0	0	0	0
#NULL!	#NULL!	#NULL!	#NULL!	#NULL!	#NULL!	#NULL!	#NULL!	#NULL!	#NULL!	#NULL!	#NULL!	#NULL!	#NULL!	#NULL!	#NULL!	#NULL!	#NULL!	#NULL!	#NULL!	#NULL!	#NULL!	#NULL!	#NULL!	#NULL!	#NULL!	#NULL!	#NULL!	#NULL!	#NULL!	#NULL!	#NULL!	#NULL!	#NULL!	#NULL!	#NULL!	#NULL!	#NULL!	#NULL!	#NULL!	#NULL!	#NULL!	#NULL!	#NULL!	#NULL!	#NULL!	#NULL!	#NULL!	#NULL!	#NULL!
#NULL!	#NULL!	#NULL!	#NULL!	#NULL!	#NULL!	#NULL!	#NULL!	#NULL!	#NULL!	#NULL!	#NULL!	#NULL!	#NULL!	#NULL!	#NULL!	#NULL!	#NULL!	#NULL!	#NULL!	#NULL!	#NULL!	#NULL!	#NULL!	#NULL!	#NULL!	#NULL!	#NULL!	#NULL!	#NULL!	#NULL!	#NULL!	#NULL!	#NULL!	#NULL!	#NULL!	#NULL!	#NULL!	#NULL!	#NULL!	#NULL!	#NULL!	#NULL!	#NULL!	#NULL!	#NULL!	#NULL!	#NULL!	#NULL!	#NULL!
#NULL!	#NULL!	#NULL!	#NULL!	#NULL!	#NULL!	#NULL!	#NULL!	#NULL!	#NULL!	#NULL!	#NULL!	#NULL!	#NULL!	#NULL!	#NULL!	#NULL!	#NULL!	#NULL!	#NULL!	#NULL!	#NULL!	#NULL!	#NULL!	#NULL!	#NULL!	#NULL!	#NULL!	#NULL!	#NULL!	#NULL!	#NULL!	#NULL!	#NULL!	#NULL!	#NULL!	#NULL!	#NULL!	#NULL!	#NULL!	#NULL!	#NULL!	#NULL!	#NULL!	#NULL!	#NULL!	#NULL!	#NULL!	#NULL!	#NULL!
#NULL!	#NULL!	#NULL!	#NULL!	#NULL!	#NULL!	#NULL!	#NULL!	#NULL!	#NULL!	#NULL!	#NULL!	#NULL!	#NULL!	#NULL!	#NULL!	#NULL!	#NULL!	#NULL!	#NULL!	#NULL!	#NULL!	#NULL!	#NULL!	#NULL!	#NULL!	#NULL!	#NULL!	#NULL!	#NULL!	#NULL!	#NULL!	#NULL!	#NULL!	#NULL!	#NULL!	#NULL!	#NULL!	#NULL!	#NULL!	#NULL!	#NULL!	#NULL!	#NULL!	#NULL!	#NULL!	#NULL!	#NULL!	#NULL!	#NULL!
#NULL!	#NULL!	#NULL!	#NULL!	#NULL!	#NULL!	#NULL!	#NULL!	#NULL!	#NULL!	#NULL!	#NULL!	#NULL!	#NULL!	#NULL!	#NULL!	#NULL!	#NULL!	#NULL!	#NULL!	#NULL!	#NULL!	#NULL!	#NULL!	#NULL!	#NULL!	#NULL!	#NULL!	#NULL!	#NULL!	#NULL!	#NULL!	#NULL!	#NULL!	#NULL!	#NULL!	#NULL!	#NULL!	#NULL!	#NULL!	#NULL!	#NULL!	#NULL!	#NULL!	#NULL!	#NULL!	#NULL!	#NULL!	#NULL!	#NULL!
#NULL!	#NULL!	#NULL!	#NULL!	#NULL!	#NULL!	#NULL!	#NULL!	#NULL!	#NULL!	#NULL!	#NULL!	#NULL!	#NULL!	#NULL!	#NULL!	#NULL!	#NULL!	#NULL!	#NULL!	#NULL!	#NULL!	#NULL!	#NULL!	#NULL!	#NULL!	#NULL!	#NULL!	#NULL!	#NULL!	#NULL!	#NULL!	#NULL!	#NULL!	#NULL!	#NULL!	#NULL!	#NULL!	#NULL!	#NULL!	#NULL!	#NULL!	#NULL!	#NULL!	#NULL!	#NULL!	#NULL!	#NULL!	#NULL!	#NULL!
[truncated: 12 more columns]
